# Supplementary material for: Genetic insights into the gut microbiota, herpes zoster, and postherpetic neuralgia: a bidirectional two-sample Mendelian randomization study
Source: Front Genet. 2024 May 23;15:1366824. doi: 10.3389/fgene.2024.1366824 (PMC11153692; doi:10.3389/fgene.2024.1366824)
Supplement: Supplementary file 13 [file Table1.XLSX]

## Sheet: 01.提取用于分析的所有数据
SNPs used as instrumental variables from gut microbiome and HZ, PHN GWASs (P < 1 × 10-5)		supplementary Table2 SNPs used as instrumental variables from GM and HZ, PHN GWASs (P < 1 × 10-5)
id.exposure		exposure	id.outcome	SNP	effect_allele.exposure	other_allele.exposure	effect_allele.outcome	other_allele.outcome	beta.exposure	beta.outcome	pval.outcome	se.outcome	se.exposure	pval.exposure	F_pow_beta_se
ebi-a-GCST90016915		class Deltaproteobacteria|| id:ebi-a-GCST90016915	finngen_R9_AB1_ZOSTER	rs1035691	G	A	G	A	0.055176	-0.0111437	0.591955	0.0207903	0.0121602	9.65e-06	20.2335
ebi-a-GCST90016915		class Deltaproteobacteria|| id:ebi-a-GCST90016915	finngen_R9_AB1_ZOSTER	rs11599763	C	T	C	T	0.0544219	0.0234375	0.260888	0.0208464	0.0117397	3.94e-06	21.7066
ebi-a-GCST90016915		class Deltaproteobacteria|| id:ebi-a-GCST90016915	finngen_R9_AB1_ZOSTER	rs17084793	G	A	G	A	-0.0710762	-0.0337191	0.242	0.0288197	0.015953	5.69e-06	22.0729
ebi-a-GCST90016915		class Deltaproteobacteria|| id:ebi-a-GCST90016915	finngen_R9_AB1_ZOSTER	rs17791387	A	G	A	G	-0.0735881	0.0233068	0.50193	0.0347108	0.0154246	1.6e-06	20.4904
ebi-a-GCST90016915		class Deltaproteobacteria|| id:ebi-a-GCST90016915	finngen_R9_AB1_ZOSTER	rs2692012	G	A	G	A	-0.110335	0.0839537	0.0603671	0.0447014	0.0253336	3.14e-06	22.5685
ebi-a-GCST90016915		class Deltaproteobacteria|| id:ebi-a-GCST90016915	finngen_R9_AB1_ZOSTER	rs2838334	G	A	G	A	0.0561722	-0.021931	0.303961	0.0213342	0.0124124	5.45e-06	24.1921
ebi-a-GCST90016915		class Deltaproteobacteria|| id:ebi-a-GCST90016915	finngen_R9_AB1_ZOSTER	rs3935584	C	T	C	T	-0.0523484	0.0225887	0.267391	0.0203669	0.011566	7.5e-06	20.5135
ebi-a-GCST90016915		class Deltaproteobacteria|| id:ebi-a-GCST90016915	finngen_R9_AB1_ZOSTER	rs4506934	C	T	C	T	-0.0936514	0.0525248	0.0959644	0.0315514	0.02012	3.59e-06	23.0023
ebi-a-GCST90016915		class Deltaproteobacteria|| id:ebi-a-GCST90016915	finngen_R9_AB1_ZOSTER	rs55744759	A	G	A	G	-0.0779693	0.0291024	0.363897	0.0320523	0.0170738	7.31e-06	24.9595
ebi-a-GCST90016915		class Deltaproteobacteria|| id:ebi-a-GCST90016915	finngen_R9_AB1_ZOSTER	rs6058181	C	T	C	T	0.0825716	-0.0311306	0.256972	0.0274623	0.0165958	3.4e-07	23.5505
ebi-a-GCST90016915		class Deltaproteobacteria|| id:ebi-a-GCST90016915	finngen_R9_AB1_ZOSTER	rs62020470	A	G	A	G	-0.0585411	0.00651525	0.805713	0.0264891	0.0129358	4.85e-06	19.1763
ebi-a-GCST90016915		class Deltaproteobacteria|| id:ebi-a-GCST90016915	finngen_R9_AB1_ZOSTER	rs9928243	C	A	C	A	-0.0538457	0.0251509	0.216576	0.0203538	0.0117718	5.02e-06	20.2232
ebi-a-GCST90016935		family Desulfovibrionaceae|| id:ebi-a-GCST90016935	finngen_R9_AB1_ZOSTER	rs11599763	C	T	C	T	0.0555931	0.0234375	0.260888	0.0208464	0.0117493	2.5e-06	22.3881
ebi-a-GCST90016935		family Desulfovibrionaceae|| id:ebi-a-GCST90016935	finngen_R9_AB1_ZOSTER	rs17791387	A	G	A	G	-0.0729251	0.0233068	0.50193	0.0347108	0.0154381	2.1e-06	22.3134
ebi-a-GCST90016935		family Desulfovibrionaceae|| id:ebi-a-GCST90016935	finngen_R9_AB1_ZOSTER	rs2692012	G	A	G	A	-0.114231	0.0839537	0.0603671	0.0447014	0.0253568	1.56e-06	20.2945
ebi-a-GCST90016935		family Desulfovibrionaceae|| id:ebi-a-GCST90016935	finngen_R9_AB1_ZOSTER	rs2838334	G	A	G	A	0.0571419	-0.021931	0.303961	0.0213342	0.012423	3.82e-06	21.1571
ebi-a-GCST90016935		family Desulfovibrionaceae|| id:ebi-a-GCST90016935	finngen_R9_AB1_ZOSTER	rs3935584	C	T	C	T	-0.0525838	0.0225887	0.267391	0.0203669	0.0115757	6.78e-06	20.6352
ebi-a-GCST90016935		family Desulfovibrionaceae|| id:ebi-a-GCST90016935	finngen_R9_AB1_ZOSTER	rs4506934	C	T	C	T	-0.0943381	0.0525248	0.0959644	0.0315514	0.020138	3.16e-06	21.9453
ebi-a-GCST90016935		family Desulfovibrionaceae|| id:ebi-a-GCST90016935	finngen_R9_AB1_ZOSTER	rs6058181	C	T	C	T	0.0834742	-0.0311306	0.256972	0.0274623	0.0166111	2.7e-07	25.2527
ebi-a-GCST90016935		family Desulfovibrionaceae|| id:ebi-a-GCST90016935	finngen_R9_AB1_ZOSTER	rs72647048	T	C	T	C	-0.0770089	0.0290321	0.364928	0.0320438	0.017089	9.61e-06	20.3071
ebi-a-GCST90016935		family Desulfovibrionaceae|| id:ebi-a-GCST90016935	finngen_R9_AB1_ZOSTER	rs9928243	C	A	C	A	-0.0541732	0.0251509	0.216576	0.0203538	0.0117819	4.48e-06	21.1416
ebi-a-GCST90017097		order Desulfovibrionales|| id:ebi-a-GCST90017097	finngen_R9_AB1_ZOSTER	rs11599763	C	T	C	T	0.0554862	0.0234375	0.260888	0.0208464	0.0117486	2.60699e-06	22.3048
ebi-a-GCST90017097		order Desulfovibrionales|| id:ebi-a-GCST90017097	finngen_R9_AB1_ZOSTER	rs17791387	A	G	A	G	-0.0727501	0.0233068	0.50193	0.0347108	0.0154369	2.25294e-06	22.2099
ebi-a-GCST90017097		order Desulfovibrionales|| id:ebi-a-GCST90017097	finngen_R9_AB1_ZOSTER	rs186073	T	C	T	C	0.0529219	0.0199023	0.337051	0.0207314	0.0118542	8.7444e-06	19.9309
ebi-a-GCST90017097		order Desulfovibrionales|| id:ebi-a-GCST90017097	finngen_R9_AB1_ZOSTER	rs2692012	G	A	G	A	-0.112244	0.0839537	0.0603671	0.0447014	0.0253553	2.27023e-06	19.597
ebi-a-GCST90017097		order Desulfovibrionales|| id:ebi-a-GCST90017097	finngen_R9_AB1_ZOSTER	rs2838334	G	A	G	A	0.0569024	-0.021931	0.303961	0.0213342	0.0124223	4.16793e-06	20.9825
ebi-a-GCST90017097		order Desulfovibrionales|| id:ebi-a-GCST90017097	finngen_R9_AB1_ZOSTER	rs3935584	C	T	C	T	-0.0524466	0.0225887	0.267391	0.0203669	0.0115749	7.19747e-06	20.5305
ebi-a-GCST90017097		order Desulfovibrionales|| id:ebi-a-GCST90017097	finngen_R9_AB1_ZOSTER	rs4506934	C	T	C	T	-0.0953383	0.0525248	0.0959644	0.0315514	0.0201367	2.42996e-06	22.416
ebi-a-GCST90017097		order Desulfovibrionales|| id:ebi-a-GCST90017097	finngen_R9_AB1_ZOSTER	rs6058181	C	T	C	T	0.0836765	-0.0311306	0.256972	0.0274623	0.0166098	2.52773e-07	25.3792
ebi-a-GCST90017097		order Desulfovibrionales|| id:ebi-a-GCST90017097	finngen_R9_AB1_ZOSTER	rs62020470	A	G	A	G	-0.0573633	0.00651525	0.805713	0.0264891	0.0129462	7.50983e-06	19.6329
ebi-a-GCST90017097		order Desulfovibrionales|| id:ebi-a-GCST90017097	finngen_R9_AB1_ZOSTER	rs72647048	T	C	T	C	-0.0772459	0.0290321	0.364928	0.0320438	0.0170876	9.00285e-06	20.4357
ebi-a-GCST90017097		order Desulfovibrionales|| id:ebi-a-GCST90017097	finngen_R9_AB1_ZOSTER	rs9928243	C	A	C	A	-0.0544713	0.0251509	0.216576	0.0203538	0.0117811	3.96634e-06	21.3778
ebi-a-GCST90016984		genus Coprococcus2genus Coprococcus2|| id:ebi-a-GCST90016984	finngen_R9_AB1_ZOSTER	rs10070053	A	G	A	G	0.0594312	-0.0455489	0.0271119	0.0206113	0.0135375	7.64874e-06	20.8565
ebi-a-GCST90016984		genus Coprococcus2genus Coprococcus2|| id:ebi-a-GCST90016984	finngen_R9_AB1_ZOSTER	rs12634070	T	C	T	C	0.0736486	-0.0263396	0.256668	0.023221	0.0164921	9.95108e-06	19.9424
ebi-a-GCST90016984		genus Coprococcus2genus Coprococcus2|| id:ebi-a-GCST90016984	finngen_R9_AB1_ZOSTER	rs2482516	C	T	C	T	0.0754415	-0.019649	0.419819	0.0243562	0.0164619	4.72335e-06	21.002
ebi-a-GCST90016984		genus Coprococcus2genus Coprococcus2|| id:ebi-a-GCST90016984	finngen_R9_AB1_ZOSTER	rs35890118	A	G	A	G	-0.066536	0.0270715	0.246392	0.0233545	0.0147661	8.25962e-06	20.304
ebi-a-GCST90016984		genus Coprococcus2genus Coprococcus2|| id:ebi-a-GCST90016984	finngen_R9_AB1_ZOSTER	rs61823518	A	C	A	C	-0.0955381	0.0126656	0.701344	0.0330256	0.0215724	6.68252e-06	19.6136
ebi-a-GCST90016984		genus Coprococcus2genus Coprococcus2|| id:ebi-a-GCST90016984	finngen_R9_AB1_ZOSTER	rs6677933	C	T	C	T	-0.0804405	0.0580838	0.043432	0.028761	0.0164216	1.185e-06	23.9949
ebi-a-GCST90016984		genus Coprococcus2genus Coprococcus2|| id:ebi-a-GCST90016984	finngen_R9_AB1_ZOSTER	rs72680320	T	C	T	C	-0.0649382	-0.0144187	0.503188	0.0215371	0.013919	2.27117e-06	21.7663
ebi-a-GCST90016984		genus Coprococcus2genus Coprococcus2|| id:ebi-a-GCST90016984	finngen_R9_AB1_ZOSTER	rs9426473	A	G	A	G	0.0727361	-0.038687	0.0943996	0.0231295	0.0161662	6.30681e-06	20.2434
ebi-a-GCST90017003		genus Eubacterium rectale groupgenus Eubacterium rectale group|| id:ebi-a-GCST90017003	finngen_R9_AB1_ZOSTER	rs10248854	C	A	C	A	-0.0527827	0.0018417	0.929342	0.0207697	0.0113464	4.20678e-06	21.6405
ebi-a-GCST90017003		genus Eubacterium rectale groupgenus Eubacterium rectale group|| id:ebi-a-GCST90017003	finngen_R9_AB1_ZOSTER	rs10797540	A	G	A	G	0.0503179	0.0194206	0.342054	0.0204403	0.0108389	3.53387e-06	21.5514
ebi-a-GCST90017003		genus Eubacterium rectale groupgenus Eubacterium rectale group|| id:ebi-a-GCST90017003	finngen_R9_AB1_ZOSTER	rs143694765	T	C	T	C	0.0870025	0.0223445	0.507696	0.0337311	0.019779	9.75371e-06	19.3488
ebi-a-GCST90017003		genus Eubacterium rectale groupgenus Eubacterium rectale group|| id:ebi-a-GCST90017003	finngen_R9_AB1_ZOSTER	rs2884897	A	G	A	G	-0.129364	0.0412702	0.458548	0.0556773	0.0289021	6.44421e-06	20.034
ebi-a-GCST90017003		genus Eubacterium rectale groupgenus Eubacterium rectale group|| id:ebi-a-GCST90017003	finngen_R9_AB1_ZOSTER	rs314726	T	C	T	C	0.0528824	0.00873164	0.669655	0.0204669	0.0109486	1.37965e-06	23.3295
ebi-a-GCST90017003		genus Eubacterium rectale groupgenus Eubacterium rectale group|| id:ebi-a-GCST90017003	finngen_R9_AB1_ZOSTER	rs35398954	A	G	A	G	-0.0901402	-0.0792232	0.00477892	0.0280777	0.0174602	5.39946e-07	26.6525
ebi-a-GCST90017003		genus Eubacterium rectale groupgenus Eubacterium rectale group|| id:ebi-a-GCST90017003	finngen_R9_AB1_ZOSTER	rs59427698	A	G	A	G	-0.0576035	-0.0256066	0.323691	0.0259465	0.0130853	5.36908e-06	19.379
ebi-a-GCST90017003		genus Eubacterium rectale groupgenus Eubacterium rectale group|| id:ebi-a-GCST90017003	finngen_R9_AB1_ZOSTER	rs62547233	A	G	A	G	0.0536319	0.0160267	0.476321	0.022502	0.0120201	9.89829e-06	19.9081
ebi-a-GCST90017112		phylum Cyanobacteriaphylum Cyanobacteria|| id:ebi-a-GCST90017112	finngen_R9_AB1_ZOSTER	rs12555298	G	A	G	A	0.0974327	0.00700921	0.795167	0.0269993	0.0219351	8.0863e-06	19.7301
ebi-a-GCST90017112		phylum Cyanobacteriaphylum Cyanobacteria|| id:ebi-a-GCST90017112	finngen_R9_AB1_ZOSTER	rs2585223	T	C	T	C	0.111364	0.0360677	0.244737	0.0310066	0.0247743	8.85727e-06	20.2063
ebi-a-GCST90017112		phylum Cyanobacteriaphylum Cyanobacteria|| id:ebi-a-GCST90017112	finngen_R9_AB1_ZOSTER	rs584122	T	C	T	C	0.151774	-0.0185064	0.668837	0.0432651	0.0326827	4.22776e-06	21.5655
ebi-a-GCST90017112		phylum Cyanobacteriaphylum Cyanobacteria|| id:ebi-a-GCST90017112	finngen_R9_AB1_ZOSTER	rs61972390	T	C	T	C	0.107346	-0.022728	0.442903	0.0296207	0.0242469	9.11381e-06	19.6001
ebi-a-GCST90017112		phylum Cyanobacteriaphylum Cyanobacteria|| id:ebi-a-GCST90017112	finngen_R9_AB1_ZOSTER	rs7148504	T	G	T	G	-0.0800404	-0.0335034	0.105117	0.0206742	0.0176621	6.62384e-06	20.5368
ebi-a-GCST90017112		phylum Cyanobacteriaphylum Cyanobacteria|| id:ebi-a-GCST90017112	finngen_R9_AB1_ZOSTER	rs76531781	T	C	T	C	-0.231868	-0.0474963	0.357581	0.0516273	0.0493393	2.87336e-06	22.0849
ebi-a-GCST90017112		phylum Cyanobacteriaphylum Cyanobacteria|| id:ebi-a-GCST90017112	finngen_R9_AB1_ZOSTER	rs789068	G	A	G	A	-0.111385	-0.0480215	0.0995428	0.0291557	0.0212922	1.5717e-07	27.3661
ebi-a-GCST90017112		phylum Cyanobacteriaphylum Cyanobacteria|| id:ebi-a-GCST90017112	finngen_R9_AB1_ZOSTER	rs9864379	T	C	T	C	-0.138933	-0.047876	0.0949205	0.0286683	0.0268045	2.03334e-07	26.8655
ebi-a-GCST90016914		class Coriobacteriia|| id:ebi-a-GCST90016914	finngen_R9_G6_POSTZOST	rs11073596	G	T	G	T	-0.0510212	0.0606913	0.464575	0.0829871	0.0114339	8.14442e-06	19.9119
ebi-a-GCST90016914		class Coriobacteriia|| id:ebi-a-GCST90016914	finngen_R9_G6_POSTZOST	rs11250875	T	C	T	C	0.06075	-0.0173393	0.858752	0.0974322	0.0130939	4.82848e-06	21.5256
ebi-a-GCST90016914		class Coriobacteriia|| id:ebi-a-GCST90016914	finngen_R9_G6_POSTZOST	rs11656361	A	C	A	C	0.0773006	-0.0424744	0.682741	0.103919	0.017553	8.0201e-06	19.3938
ebi-a-GCST90016914		class Coriobacteriia|| id:ebi-a-GCST90016914	finngen_R9_G6_POSTZOST	rs12974142	G	A	G	A	0.0789796	0.0723735	0.645662	0.157403	0.0177205	8.51236e-06	19.8645
ebi-a-GCST90016914		class Coriobacteriia|| id:ebi-a-GCST90016914	finngen_R9_G6_POSTZOST	rs13307134	T	C	T	C	-0.0565686	-0.0575624	0.595602	0.108458	0.0126265	7.79938e-06	20.0717
ebi-a-GCST90016914		class Coriobacteriia|| id:ebi-a-GCST90016914	finngen_R9_G6_POSTZOST	rs1397793	A	G	A	G	0.0498855	-0.0634545	0.469404	0.0877111	0.0112446	9.77372e-06	19.6816
ebi-a-GCST90016914		class Coriobacteriia|| id:ebi-a-GCST90016914	finngen_R9_G6_POSTZOST	rs1816223	G	A	G	A	0.0586265	-0.083095	0.409007	0.100643	0.0129006	4.84117e-06	20.6523
ebi-a-GCST90016914		class Coriobacteriia|| id:ebi-a-GCST90016914	finngen_R9_G6_POSTZOST	rs240104	T	C	T	C	-0.0603429	0.0926581	0.300006	0.0894021	0.0126849	1.51604e-06	22.6297
ebi-a-GCST90016914		class Coriobacteriia|| id:ebi-a-GCST90016914	finngen_R9_G6_POSTZOST	rs2442778	A	G	A	G	0.116408	-0.227923	0.209553	0.181641	0.0258545	9.02693e-06	20.2718
ebi-a-GCST90016914		class Coriobacteriia|| id:ebi-a-GCST90016914	finngen_R9_G6_POSTZOST	rs3025411	A	G	A	G	0.0926543	-0.195405	0.134364	0.130521	0.0209468	8.26913e-06	19.5657
ebi-a-GCST90016914		class Coriobacteriia|| id:ebi-a-GCST90016914	finngen_R9_G6_POSTZOST	rs34739816	G	T	G	T	0.0965017	-0.0668029	0.696226	0.171105	0.0207666	3.88356e-06	21.5943
ebi-a-GCST90016914		class Coriobacteriia|| id:ebi-a-GCST90016914	finngen_R9_G6_POSTZOST	rs67561917	A	G	A	G	-0.0714367	-0.155325	0.135846	0.104144	0.0154113	5.39126e-06	21.4864
ebi-a-GCST90016914		class Coriobacteriia|| id:ebi-a-GCST90016914	finngen_R9_G6_POSTZOST	rs719099	A	G	A	G	0.0778402	-0.187537	0.165943	0.135371	0.0155815	5.43313e-07	24.9568
ebi-a-GCST90016914		class Coriobacteriia|| id:ebi-a-GCST90016914	finngen_R9_G6_POSTZOST	rs8010111	A	G	A	G	0.103377	-0.164721	0.260132	0.146279	0.0229286	6.8962e-06	20.3279
ebi-a-GCST90017096		order Coriobacteriales|| id:ebi-a-GCST90017096	finngen_R9_G6_POSTZOST	rs11073596	G	T	G	T	-0.0510212	0.0606913	0.464575	0.0829871	0.0114339	8.14442e-06	19.9119
ebi-a-GCST90017096		order Coriobacteriales|| id:ebi-a-GCST90017096	finngen_R9_G6_POSTZOST	rs11250875	T	C	T	C	0.06075	-0.0173393	0.858752	0.0974322	0.0130939	4.82848e-06	21.5256
ebi-a-GCST90017096		order Coriobacteriales|| id:ebi-a-GCST90017096	finngen_R9_G6_POSTZOST	rs11656361	A	C	A	C	0.0773006	-0.0424744	0.682741	0.103919	0.017553	8.0201e-06	19.3938
ebi-a-GCST90017096		order Coriobacteriales|| id:ebi-a-GCST90017096	finngen_R9_G6_POSTZOST	rs12974142	G	A	G	A	0.0789796	0.0723735	0.645662	0.157403	0.0177205	8.51236e-06	19.8645
ebi-a-GCST90017096		order Coriobacteriales|| id:ebi-a-GCST90017096	finngen_R9_G6_POSTZOST	rs13307134	T	C	T	C	-0.0565686	-0.0575624	0.595602	0.108458	0.0126265	7.79938e-06	20.0717
ebi-a-GCST90017096		order Coriobacteriales|| id:ebi-a-GCST90017096	finngen_R9_G6_POSTZOST	rs1397793	A	G	A	G	0.0498855	-0.0634545	0.469404	0.0877111	0.0112446	9.77372e-06	19.6816
ebi-a-GCST90017096		order Coriobacteriales|| id:ebi-a-GCST90017096	finngen_R9_G6_POSTZOST	rs1816223	G	A	G	A	0.0586265	-0.083095	0.409007	0.100643	0.0129006	4.84117e-06	20.6523
ebi-a-GCST90017096		order Coriobacteriales|| id:ebi-a-GCST90017096	finngen_R9_G6_POSTZOST	rs240104	T	C	T	C	-0.0603429	0.0926581	0.300006	0.0894021	0.0126849	1.51604e-06	22.6297
ebi-a-GCST90017096		order Coriobacteriales|| id:ebi-a-GCST90017096	finngen_R9_G6_POSTZOST	rs2442778	A	G	A	G	0.116408	-0.227923	0.209553	0.181641	0.0258545	9.02693e-06	20.2718
ebi-a-GCST90017096		order Coriobacteriales|| id:ebi-a-GCST90017096	finngen_R9_G6_POSTZOST	rs3025411	A	G	A	G	0.0926543	-0.195405	0.134364	0.130521	0.0209468	8.26913e-06	19.5657
ebi-a-GCST90017096		order Coriobacteriales|| id:ebi-a-GCST90017096	finngen_R9_G6_POSTZOST	rs34739816	G	T	G	T	0.0965017	-0.0668029	0.696226	0.171105	0.0207666	3.88356e-06	21.5943
ebi-a-GCST90017096		order Coriobacteriales|| id:ebi-a-GCST90017096	finngen_R9_G6_POSTZOST	rs67561917	A	G	A	G	-0.0714367	-0.155325	0.135846	0.104144	0.0154113	5.39126e-06	21.4864
ebi-a-GCST90017096		order Coriobacteriales|| id:ebi-a-GCST90017096	finngen_R9_G6_POSTZOST	rs719099	A	G	A	G	0.0778402	-0.187537	0.165943	0.135371	0.0155815	5.43313e-07	24.9568
ebi-a-GCST90017096		order Coriobacteriales|| id:ebi-a-GCST90017096	finngen_R9_G6_POSTZOST	rs8010111	A	G	A	G	0.103377	-0.164721	0.260132	0.146279	0.0229286	6.8962e-06	20.3279
ebi-a-GCST90017024		genus Lachnospiraceae NK4A136 groupgenus Lachnospiraceae NK4A136 group|| id:ebi-a-GCST90017024	finngen_R9_G7_POSTZOST	rs10952110	G	T	G	T	0.0487709	0.00536943	0.947291	0.0812205	0.0109614	9.08113e-06	19.7965
ebi-a-GCST90017024		genus Lachnospiraceae NK4A136 groupgenus Lachnospiraceae NK4A136 group|| id:ebi-a-GCST90017024	finngen_R9_G8_POSTZOST	rs11263806	A	G	A	G	-0.0524615	0.0965898	0.253088	0.0845143	0.0116758	5.06512e-06	20.1887
ebi-a-GCST90017024		genus Lachnospiraceae NK4A136 groupgenus Lachnospiraceae NK4A136 group|| id:ebi-a-GCST90017024	finngen_R9_G9_POSTZOST	rs12611395	G	A	G	A	0.0902532	0.0215458	0.87	0.131651	0.0199652	5.83042e-06	20.4352
ebi-a-GCST90017024		genus Lachnospiraceae NK4A136 groupgenus Lachnospiraceae NK4A136 group|| id:ebi-a-GCST90017024	finngen_R9_G10_POSTZOST	rs160061	G	A	G	A	-0.0513831	0.020054	0.802549	0.0802001	0.0108094	2.12197e-06	22.5963
ebi-a-GCST90017024		genus Lachnospiraceae NK4A136 groupgenus Lachnospiraceae NK4A136 group|| id:ebi-a-GCST90017024	finngen_R9_G11_POSTZOST	rs28540839	A	C	A	C	0.0508285	-0.118445	0.141025	0.0804663	0.0110591	9.34329e-06	21.1239
ebi-a-GCST90017024		genus Lachnospiraceae NK4A136 groupgenus Lachnospiraceae NK4A136 group|| id:ebi-a-GCST90017024	finngen_R9_G12_POSTZOST	rs2880566	T	C	T	C	0.0599578	-0.122663	0.278201	0.113119	0.0134693	5.61423e-06	19.8153
ebi-a-GCST90017024		genus Lachnospiraceae NK4A136 groupgenus Lachnospiraceae NK4A136 group|| id:ebi-a-GCST90017024	finngen_R9_G13_POSTZOST	rs4955932	T	C	T	C	-0.0492283	0.0901362	0.275879	0.0827223	0.0109388	7.05424e-06	20.253
ebi-a-GCST90017024		genus Lachnospiraceae NK4A136 groupgenus Lachnospiraceae NK4A136 group|| id:ebi-a-GCST90017024	finngen_R9_G14_POSTZOST	rs59805249	T	C	T	C	0.0936162	-0.000541083	0.996879	0.138316	0.0207982	9.45388e-06	20.2605
ebi-a-GCST90017024		genus Lachnospiraceae NK4A136 groupgenus Lachnospiraceae NK4A136 group|| id:ebi-a-GCST90017024	finngen_R9_G15_POSTZOST	rs68104925	T	C	T	C	-0.0549104	0.0455178	0.600742	0.0869765	0.0115385	2.36777e-06	22.647
ebi-a-GCST90017024		genus Lachnospiraceae NK4A136 groupgenus Lachnospiraceae NK4A136 group|| id:ebi-a-GCST90017024	finngen_R9_G16_POSTZOST	rs7073658	G	T	G	T	0.0499621	0.00721213	0.928466	0.0803359	0.0109693	5.26914e-06	20.7455
ebi-a-GCST90017024		genus Lachnospiraceae NK4A136 groupgenus Lachnospiraceae NK4A136 group|| id:ebi-a-GCST90017024	finngen_R9_G17_POSTZOST	rs73044693	A	G	A	G	-0.10758	-0.128498	0.420864	0.159641	0.0229884	3.57256e-06	21.9001
ebi-a-GCST90017024		genus Lachnospiraceae NK4A136 groupgenus Lachnospiraceae NK4A136 group|| id:ebi-a-GCST90017024	finngen_R9_G18_POSTZOST	rs7616165	G	T	G	T	-0.230542	0.48997	0.0560377	0.25643	0.0483465	2.77389e-06	22.7389
ebi-a-GCST90017024		genus Lachnospiraceae NK4A136 groupgenus Lachnospiraceae NK4A136 group|| id:ebi-a-GCST90017024	finngen_R9_G19_POSTZOST	rs76193507	A	G	A	G	-0.22973	0.00067753	0.996201	0.142307	0.0499776	2.93089e-06	21.1293
ebi-a-GCST90017024		genus Lachnospiraceae NK4A136 groupgenus Lachnospiraceae NK4A136 group|| id:ebi-a-GCST90017024	finngen_R9_G20_POSTZOST	rs7832116	A	G	A	G	-0.0714756	0.236193	0.0500392	0.12053	0.0151703	3.57084e-06	22.1987
ebi-a-GCST90017024		genus Lachnospiraceae NK4A136 groupgenus Lachnospiraceae NK4A136 group|| id:ebi-a-GCST90017024		rs954878	A	G	A	G	-0.0520656	0.0552866	0.505401	0.083011	0.0109082	1.78201e-06	22.7822
ebi-a-GCST90017059		genus Ruminococcaceae UCG011genus Ruminococcaceae UCG011|| id:ebi-a-GCST90017059	finngen_R9_G6_POSTZOST	rs10274562	C	T	C	T	0.110917	-0.132013	0.108997	0.0823686	0.0244556	6.49606e-06	20.5703
ebi-a-GCST90017059		genus Ruminococcaceae UCG011genus Ruminococcaceae UCG011|| id:ebi-a-GCST90017059	finngen_R9_G6_POSTZOST	rs12636310	G	A	G	A	0.132725	-0.0393689	0.671665	0.0928809	0.0282037	2.81235e-06	22.1459
ebi-a-GCST90017059		genus Ruminococcaceae UCG011genus Ruminococcaceae UCG011|| id:ebi-a-GCST90017059	finngen_R9_G6_POSTZOST	rs12724320	C	T	C	T	-0.120881	-0.0672818	0.41541	0.0826141	0.0249229	1.51985e-06	23.5244
ebi-a-GCST90017059		genus Ruminococcaceae UCG011genus Ruminococcaceae UCG011|| id:ebi-a-GCST90017059	finngen_R9_G6_POSTZOST	rs1416041	A	C	A	C	-0.182339	0.217373	0.0278927	0.0988602	0.0339898	7.04417e-08	28.7781
ebi-a-GCST90017059		genus Ruminococcaceae UCG011genus Ruminococcaceae UCG011|| id:ebi-a-GCST90017059	finngen_R9_G6_POSTZOST	rs2729556	T	C	T	C	0.109097	-0.00721215	0.928751	0.0806585	0.0233699	3.18676e-06	21.7927
ebi-a-GCST90017059		genus Ruminococcaceae UCG011genus Ruminococcaceae UCG011|| id:ebi-a-GCST90017059	finngen_R9_G6_POSTZOST	rs4490371	T	C	T	C	-0.111816	0.199964	0.0144411	0.0817482	0.0248963	7.74622e-06	20.1715
ebi-a-GCST90017059		genus Ruminococcaceae UCG011genus Ruminococcaceae UCG011|| id:ebi-a-GCST90017059	finngen_R9_G6_POSTZOST	rs79113084	C	T	C	T	-0.152166	-0.015654	0.90478	0.130859	0.0317519	2.06125e-06	22.9666
ebi-a-GCST90017059		genus Ruminococcaceae UCG011genus Ruminococcaceae UCG011|| id:ebi-a-GCST90017059	finngen_R9_G6_POSTZOST	rs9729514	G	A	G	A	-0.184934	0.0192621	0.889195	0.138254	0.0394616	2.36772e-06	21.9626
ebi-a-GCST90016976		genus Candidatus Soleaferreagenus Candidatus Soleaferrea|| id:ebi-a-GCST90016976	finngen_R9_G6_POSTZOST	rs10090365	G	A	G	A	0.0834413	0.206159	0.0101368	0.0801822	0.0180989	4.17311e-06	21.2548
ebi-a-GCST90016976		genus Candidatus Soleaferreagenus Candidatus Soleaferrea|| id:ebi-a-GCST90016976	finngen_R9_G6_POSTZOST	rs10809135	C	T	C	T	-0.0834858	-0.0727118	0.373836	0.081762	0.0182426	5.4718e-06	20.9436
ebi-a-GCST90016976		genus Candidatus Soleaferreagenus Candidatus Soleaferrea|| id:ebi-a-GCST90016976	finngen_R9_G6_POSTZOST	rs36155147	T	C	T	C	-0.104966	-0.00601943	0.944738	0.0868408	0.0240995	5.4114e-06	18.9706
ebi-a-GCST90016976		genus Candidatus Soleaferreagenus Candidatus Soleaferrea|| id:ebi-a-GCST90016976	finngen_R9_G6_POSTZOST	rs4294381	C	T	C	T	-0.112197	-0.196448	0.0755179	0.110531	0.023186	1.36848e-06	23.4159
ebi-a-GCST90016976		genus Candidatus Soleaferreagenus Candidatus Soleaferrea|| id:ebi-a-GCST90016976	finngen_R9_G6_POSTZOST	rs4678258	T	C	T	C	0.0986136	0.0603297	0.521484	0.0941094	0.0215646	5.53184e-06	20.9118
ebi-a-GCST90016976		genus Candidatus Soleaferreagenus Candidatus Soleaferrea|| id:ebi-a-GCST90016976	finngen_R9_G6_POSTZOST	rs6489992	A	G	A	G	-0.0840437	0.0857974	0.30176	0.0830832	0.0187031	7.88787e-06	20.1922
ebi-a-GCST90016976		genus Candidatus Soleaferreagenus Candidatus Soleaferrea|| id:ebi-a-GCST90016976	finngen_R9_G6_POSTZOST	rs6494306	A	G	A	G	-0.0969304	-0.0861654	0.314526	0.0856709	0.0214221	5.80056e-06	20.4737
ebi-a-GCST90016976		genus Candidatus Soleaferreagenus Candidatus Soleaferrea|| id:ebi-a-GCST90016976	finngen_R9_G6_POSTZOST	rs7400877	C	T	C	T	0.0951085	0.0424928	0.664121	0.0978576	0.0212799	9.29458e-06	19.9756
ebi-a-GCST90016976		genus Candidatus Soleaferreagenus Candidatus Soleaferrea|| id:ebi-a-GCST90016976	finngen_R9_G6_POSTZOST	rs9973954	G	A	G	A	-0.0892075	0.0053372	0.949301	0.083938	0.0195401	5.94799e-06	20.8425
ebi-a-GCST90017003		genus Eubacterium rectale groupgenus Eubacterium rectale group|| id:ebi-a-GCST90017003	finngen_R9_G6_POSTZOST	rs10248854	C	A	C	A	-0.0527827	0.038351	0.640419	0.0821022	0.0113464	4.20678e-06	21.6405
ebi-a-GCST90017003		genus Eubacterium rectale groupgenus Eubacterium rectale group|| id:ebi-a-GCST90017003	finngen_R9_G6_POSTZOST	rs10797540	A	G	A	G	0.0503179	0.0321298	0.691099	0.0808571	0.0108389	3.53387e-06	21.5514
ebi-a-GCST90017003		genus Eubacterium rectale groupgenus Eubacterium rectale group|| id:ebi-a-GCST90017003	finngen_R9_G6_POSTZOST	rs143694765	T	C	T	C	0.0870025	0.0976596	0.463948	0.133349	0.019779	9.75371e-06	19.3488
ebi-a-GCST90017003		genus Eubacterium rectale groupgenus Eubacterium rectale group|| id:ebi-a-GCST90017003	finngen_R9_G6_POSTZOST	rs2884897	A	G	A	G	-0.129364	0.109572	0.617517	0.21942	0.0289021	6.44421e-06	20.034
ebi-a-GCST90017003		genus Eubacterium rectale groupgenus Eubacterium rectale group|| id:ebi-a-GCST90017003	finngen_R9_G6_POSTZOST	rs314726	T	C	T	C	0.0528824	0.0375965	0.64204	0.0808789	0.0109486	1.37965e-06	23.3295
ebi-a-GCST90017003		genus Eubacterium rectale groupgenus Eubacterium rectale group|| id:ebi-a-GCST90017003	finngen_R9_G6_POSTZOST	rs35398954	A	G	A	G	-0.0901402	-0.172507	0.115417	0.109576	0.0174602	5.39946e-07	26.6525
ebi-a-GCST90017003		genus Eubacterium rectale groupgenus Eubacterium rectale group|| id:ebi-a-GCST90017003	finngen_R9_G6_POSTZOST	rs59427698	A	G	A	G	-0.0576035	-0.212658	0.0380715	0.102531	0.0130853	5.36908e-06	19.379
ebi-a-GCST90017003		genus Eubacterium rectale groupgenus Eubacterium rectale group|| id:ebi-a-GCST90017003	finngen_R9_G6_POSTZOST	rs62547233	A	G	A	G	0.0536319	0.142002	0.110996	0.0891001	0.0120201	9.89829e-06	19.9081
ebi-a-GCST90017033		genus Methanobrevibactergenus Methanobrevibacter|| id:ebi-a-GCST90017033	finngen_R9_G6_POSTZOST	rs10202904	G	T	G	T	0.112811	0.0572429	0.486241	0.0822102	0.0239106	3.08546e-06	22.2598
ebi-a-GCST90017033		genus Methanobrevibactergenus Methanobrevibacter|| id:ebi-a-GCST90017033	finngen_R9_G6_POSTZOST	rs1334944	T	C	T	C	0.115197	0.103695	0.246307	0.0894407	0.0255492	7.61377e-06	20.3295
ebi-a-GCST90017033		genus Methanobrevibactergenus Methanobrevibacter|| id:ebi-a-GCST90017033	finngen_R9_G6_POSTZOST	rs4802933	G	A	G	A	0.135628	0.123548	0.193615	0.0950398	0.0308139	9.73823e-06	19.3734
ebi-a-GCST90017033		genus Methanobrevibactergenus Methanobrevibacter|| id:ebi-a-GCST90017033	finngen_R9_G6_POSTZOST	rs6776814	T	C	T	C	-0.188956	0.204781	0.467728	0.281997	0.0419905	8.04896e-06	20.2497
ebi-a-GCST90017033		genus Methanobrevibactergenus Methanobrevibacter|| id:ebi-a-GCST90017033	finngen_R9_G6_POSTZOST	rs76029318	T	C	T	C	0.222849	0.00457959	0.978007	0.166122	0.0454319	1.07552e-06	24.0602
ebi-a-GCST90017033		genus Methanobrevibactergenus Methanobrevibacter|| id:ebi-a-GCST90017033	finngen_R9_G6_POSTZOST	rs894996	C	A	C	A	0.214213	0.400553	0.0102863	0.156097	0.0456045	3.81566e-06	22.0636
ebi-a-GCST90016933		family Coriobacteriaceae|| id:ebi-a-GCST90016933	finngen_R9_G6_POSTZOST	rs11073596	G	T	G	T	-0.0510212	0.0606913	0.464575	0.0829871	0.0114339	8.14442e-06	19.9119
ebi-a-GCST90016933		family Coriobacteriaceae|| id:ebi-a-GCST90016933	finngen_R9_G6_POSTZOST	rs11250875	T	C	T	C	0.06075	-0.0173393	0.858752	0.0974322	0.0130939	4.82848e-06	21.5256
ebi-a-GCST90016933		family Coriobacteriaceae|| id:ebi-a-GCST90016933	finngen_R9_G6_POSTZOST	rs11656361	A	C	A	C	0.0773006	-0.0424744	0.682741	0.103919	0.017553	8.0201e-06	19.3938
ebi-a-GCST90016933		family Coriobacteriaceae|| id:ebi-a-GCST90016933	finngen_R9_G6_POSTZOST	rs12974142	G	A	G	A	0.0789796	0.0723735	0.645662	0.157403	0.0177205	8.51236e-06	19.8645
ebi-a-GCST90016933		family Coriobacteriaceae|| id:ebi-a-GCST90016933	finngen_R9_G6_POSTZOST	rs13307134	T	C	T	C	-0.0565686	-0.0575624	0.595602	0.108458	0.0126265	7.79938e-06	20.0717
ebi-a-GCST90016933		family Coriobacteriaceae|| id:ebi-a-GCST90016933	finngen_R9_G6_POSTZOST	rs1397793	A	G	A	G	0.0498855	-0.0634545	0.469404	0.0877111	0.0112446	9.77372e-06	19.6816
ebi-a-GCST90016933		family Coriobacteriaceae|| id:ebi-a-GCST90016933	finngen_R9_G6_POSTZOST	rs1816223	G	A	G	A	0.0586265	-0.083095	0.409007	0.100643	0.0129006	4.84117e-06	20.6523
ebi-a-GCST90016933		family Coriobacteriaceae|| id:ebi-a-GCST90016933	finngen_R9_G6_POSTZOST	rs240104	T	C	T	C	-0.0603429	0.0926581	0.300006	0.0894021	0.0126849	1.51604e-06	22.6297
ebi-a-GCST90016933		family Coriobacteriaceae|| id:ebi-a-GCST90016933	finngen_R9_G6_POSTZOST	rs2442778	A	G	A	G	0.116408	-0.227923	0.209553	0.181641	0.0258545	9.02693e-06	20.2718
ebi-a-GCST90016933		family Coriobacteriaceae|| id:ebi-a-GCST90016933	finngen_R9_G6_POSTZOST	rs3025411	A	G	A	G	0.0926543	-0.195405	0.134364	0.130521	0.0209468	8.26913e-06	19.5657
ebi-a-GCST90016933		family Coriobacteriaceae|| id:ebi-a-GCST90016933	finngen_R9_G6_POSTZOST	rs34739816	G	T	G	T	0.0965017	-0.0668029	0.696226	0.171105	0.0207666	3.88356e-06	21.5943
ebi-a-GCST90016933		family Coriobacteriaceae|| id:ebi-a-GCST90016933	finngen_R9_G6_POSTZOST	rs67561917	A	G	A	G	-0.0714367	-0.155325	0.135846	0.104144	0.0154113	5.39126e-06	21.4864
ebi-a-GCST90016933		family Coriobacteriaceae|| id:ebi-a-GCST90016933	finngen_R9_G6_POSTZOST	rs719099	A	G	A	G	0.0778402	-0.187537	0.165943	0.135371	0.0155815	5.43313e-07	24.9568
ebi-a-GCST90016933		family Coriobacteriaceae|| id:ebi-a-GCST90016933	finngen_R9_G6_POSTZOST	rs8010111	A	G	A	G	0.103377	-0.164721	0.260132	0.146279	0.0229286	6.8962e-06	20.3279
		supplementary Table 6 SNPs used as instrumental variables from HZ, PHN and genus Eubacterium rectale group GWASs (P < 1 × 10-5)
		id.exposure	id.outcome	SNP	effect_allele.exposure	other_allele.exposure	effect_allele.outcome	other_allele.outcome	beta.exposure	beta.outcome	pval.outcome	se.outcome	se.exposure	pval.exposure	F_pow_beta_se
		finngen_R9_AB1_ZOSTER	ebi-a-GCST90017003	rs142181341	A	G	A	G	-0.320039	-0.00907838	0.76749	0.0308095	0.0707137	6.01548e-06	20.4832
		finngen_R9_AB1_ZOSTER	ebi-a-GCST90017003	rs1547180	C	T	C	T	0.103422	-0.000445235	0.994356	0.0124646	0.0228856	6.21012e-06	20.4221
		finngen_R9_AB1_ZOSTER	ebi-a-GCST90017003	rs2230061	A	G	A	G	-0.102282	0.0055119	0.628657	0.0112681	0.0213333	1.6311e-06	22.987
		finngen_R9_AB1_ZOSTER	ebi-a-GCST90017003	rs28621450	C	A	C	A	-0.172995	-0.0181093	0.359035	0.0199659	0.0388221	8.34738e-06	19.8568
		finngen_R9_AB1_ZOSTER	ebi-a-GCST90017003	rs2965306	G	A	G	A	0.132325	0.0251593	0.102794	0.015108	0.0286904	3.98502e-06	21.2721
		finngen_R9_AB1_ZOSTER	ebi-a-GCST90017003	rs4867149	A	G	A	G	-0.160421	-0.0250891	0.357691	0.0233057	0.0360934	8.80582e-06	19.7545
		finngen_R9_AB1_ZOSTER	ebi-a-GCST90017003	rs4902912	C	T	C	T	0.0932265	0.0121422	0.273362	0.0109366	0.0205861	5.93704e-06	20.5083
		finngen_R9_AB1_ZOSTER	ebi-a-GCST90017003	rs7575057	C	T	C	T	0.090617	0.00392412	0.717859	0.0108111	0.0202983	8.03471e-06	19.9297
		finngen_R9_AB1_ZOSTER	ebi-a-GCST90017003	rs81302	G	A	G	A	-0.103288	0.00384687	0.72469	0.0114471	0.0209558	8.27142e-07	24.2936
		finngen_R9_AB1_ZOSTER	ebi-a-GCST90017003	rs8181185	C	A	C	A	0.102465	0.00254903	0.815198	0.0109911	0.0207089	7.5024e-07	24.4814
		finngen_R9_AB1_ZOSTER	ebi-a-GCST90017003	rs9266504	C	T	C	T	-0.29508	-0.03142	0.104523	0.0199049	0.0424418	3.58674e-12	48.3384
